# Supplementary material for: Towards Efficient Acidic Catalysts via Optimization of SO3H-Organosilane Immobilization on SBA-15 under Increased Pressure: Potential Applications in Gas and Liquid Phase Reactions
Source: Materials (Basel). 2021 Nov 26;14(23):7226. doi: 10.3390/ma14237226 (PMC8658319; doi:10.3390/ma14237226)
Supplement: Supplementary file 1 [file materials-14-07226-s001.zip]

Archive with 1 entries (1 files):
- materials-1462420-supplementary.pdf
